# Supplementary material for: Comparative Bioavailability of Vitamin C After Short-Term Consumption of Raw Fruits and Vegetables and Their Juices: A Randomized Crossover Study
Source: Nutrients. 2025 Oct 23;17(21):3331. doi: 10.3390/nu17213331 (PMC12608462; doi:10.3390/nu17213331)
Supplement: Supplementary file 1 [file nutrients-17-03331-s001.zip]

Archive with 1 entries (1 files):
- nutrients-3938143-supplementary.pdf
